# Supplementary material for: Flavonoid Glycosides and Phenolic Acids from Inula Oculus-Christi Modulate Membrane Organization and Provide Antioxidant Protection
Source: Molecules. 2025 Jun 25;30(13):2740. doi: 10.3390/molecules30132740 (PMC12250669; doi:10.3390/molecules30132740)
Supplement: Supplementary file 1 [file molecules-30-02740-s001.zip]

Archive with 1 entries (1 files):
- molecules-3660555-supplementary.pdf
